# Supplementary material for: Interactive Tree Analysis Identifies Dietary Fiber and Magnesium Adequacy as Exploratory Screening Markers for Assessing Nutrient-Dense, Immune-Supportive and Anti-Inflammatory Dietary Patterns in Young Adults Without Comorbidities: Proposition of the New StrongPOLA and RapidPOLA Indexes
Source: Nutrients. 2026 May 25;18(11):1689. doi: 10.3390/nu18111689 (PMC13257699; doi:10.3390/nu18111689)
Supplement: Supplementary file 1 [file nutrients-18-01689-s001.zip]

Archive with 1 entries (1 files):
- nutrients-4251943-supplementary.pdf
